# Supplementary material for: Seed-Derived Microbial Colonization of Wild Emmer and Domesticated Bread Wheat (Triticum dicoccoides and T. aestivum) Seedlings Shows Pronounced Differences in Overall Diversity and Composition
Source: mBio. 2020 Nov 17;11(6):e02637-20. doi: 10.1128/mBio.02637-20 (PMC7683402; doi:10.1128/mBio.02637-20)
Supplement: TABLE S1 [file mBio.02637-20-st001.xlsx]

## Sheet: Sheet1
Table S1: Summary information about the wheat seed collections
Year	Location	Species	Latitude	Longitude
2017	Turkey,Kışlak	Triticum aestivum (non-treated)	35° 58' 21.8''	36° 07' 41.8''
2017	Germany	T. aestivum cultivar Benchmark, treated)	54°18'50.9"	9°59'42.2"
2005	West population	Triticum boeticum	37° 19' 31''	37° 09' 28''
2006	West population	T. boeticum	36°54'29"	37°11'49"
2006	West population	Triticum dicoccoides	37°20'19''	37°16'50''
2006	West population	T. dicoccoides	37°19'50''	37°18'51''
2004	East population	T. dicoccoides	37°50'40"	39°47'58"
2004	East population	Triticum uratu	37°50'40"	39°47'58"
2004	East population	T. dicoccoides	37°47'31"	39°57'18"
