# Supplementary material for: Seed-Derived Microbial Colonization of Wild Emmer and Domesticated Bread Wheat (Triticum dicoccoides and T. aestivum) Seedlings Shows Pronounced Differences in Overall Diversity and Composition
Source: mBio. 2020 Nov 17;11(6):e02637-20. doi: 10.1128/mBio.02637-20 (PMC7683402; doi:10.1128/mBio.02637-20)
Supplement: TABLE S2 [file mBio.02637-20-st002.xlsx]

## Sheet: Sheet1
Table S2: Summary amplicon sequencing data
	No of samples	Total no of reads	Average no of reads	No of OTUs before filtering	No of OTUs after rarefaction
Seeds- bacteria	58	2356761	40633.8	1441	1157
Seeds-fungi	30	2621026	87367.5	272	124
Axenic leaves- bacteria	16	633975	84526	760	589
Axenic leaves- fungi	15	719618	47974.5	119	98
Axenic roots- bacteria	16	663813	41488.3	828	632
Axenic roots- fungi	16	2309064	144316	113	74
Leaves- bacteria	42	2460327	58579.2	3864	3676
Roots- bacteria	39	1690934	43357.3	3184	3100
Roots-fungi	42	1545621	36800.5	3757	3737
Natural soil- bacteria	3	100190	33396.67	1258	1248
Agricultural soil-bacteria	3	82333	27444.3	1270	1266
