# Supplementary material for: Seed-Derived Microbial Colonization of Wild Emmer and Domesticated Bread Wheat (Triticum dicoccoides and T. aestivum) Seedlings Shows Pronounced Differences in Overall Diversity and Composition
Source: mBio. 2020 Nov 17;11(6):e02637-20. doi: 10.1128/mBio.02637-20 (PMC7683402; doi:10.1128/mBio.02637-20)
Supplement: TABLE S3 [file mBio.02637-20-st003.xlsx]

## Sheet: Sheet1
Table S3: Sequence of the V5-7 and ITS1 primers used for amplification and sequencing
16S, ITS universal and interfering primers
Universal_Primers- PCR1
Bacteria - V5/V6/V7	Primer ID	Primer sequence
Forward	799F	AACMGGATTAGATACCCKG
Reverse	1192R	ACGTCATCCCCACCTTCC
Fungi ITS 1- PCR1
Fungi - ITS1	Primer ID	Primer sequence
Forward	ITS1F	CTTGGTCATTTAGAGGAAGTAA
Reverse	ITS2	GCTGCGTTCTTCATCGATGC
Interfering Primers: Mitochondria - V5/V6/V7
Forward	V5MBF	GGATCAGGGGCCCAGCTAACGCGTGAAACA
Reverse	V5MBR	CGGAGCGGGGCGCGTACTATTACCACTACG
16S, ITS PCR2 primers
Bacteria	Primer ID	Primer sequence
Forward	B5-F	AATGATACGGCGACCACCGAGATCTACACGACTGCGACTGGCGAACMGGATTAGATACCCKG
Reverse	B5-R	CAAGCAGAAGACGGCATACGAGATXXXXXXXXXXXXCAGCCATTTAGTGTCACGTCATCCCCACCTTCC
Fungi	Primer ID	Primer sequence
Forward	FITS1-F	AATGATACGGCGACCACCGAGATCTACACTCACGCGCAGGCTTGGTCATTTAGAGGAAGTAA
Reverse	FITS1-R	CAAGCAGAAGACGGCATACGAGATXXXXXXXXXXXXCGTACTGTGGAGAGCTGCGTTCTTCATCGATGC
XXXXXXXXXXXX: 12bp barcode sequence
16S, ITS sequencing primers
Bacteria - V5/V6/V7	Primer ID	Primer sequence
Forward	B5-R1	ACGACTGCGACTGGCGAACMGGATTAGATACCC
Reverse	B5-R2	CAGCCATTTAGTGTCACGTCATCCCCACCTTCC
Index	B5-R3	GGAAGGTGGGGATGACGTGACACTAAATGGCTG
Fungi ITS 1- PCR1
Fungi - ITS1	Primer ID	Primer sequence
Forward	ITS-R1	TCACGCGCAGGCTTGGTCATTTAGAGGAAGTAA
Reverse	ITS-R2	CGTACTGTGGAGAGCTGCGTTCTTCATCGATGC
Index	ITS-R3	GCATCGATGAAGAACGCAGCTCTCCACAGTACG
